# Supplementary material for: Derivation of the Immortalized Cell Line UM51-PrePodo-hTERT and Its Responsiveness to Angiotensin II and Activation of the RAAS Pathway
Source: Cells. 2023 Jan 17;12(3):342. doi: 10.3390/cells12030342 (PMC9913089; doi:10.3390/cells12030342)
Supplement: Supplementary file 1 [file cells-12-00342-s001.zip]

Archive with 3 entries (3 files):
- cells-2072756-supplementary - table s1, s2 and figure s1-6.pdf
- Table S3 UM51_PrePodo_vs_UM51_PrePodo_hTERTAnalysisReport.xlsx
- Table S4 UM51_Podo_vs UM51_PrePodo_hTERT_adv_RPMImetascape_result.xlsx
